# Supplementary material for: Analysis of Electrochemically Active Substances in Malvaceae Leaves via Electroanalytical Sensing Technology for Species Identification
Source: Micromachines (Basel). 2023 Jan 18;14(2):248. doi: 10.3390/mi14020248 (PMC9963770; doi:10.3390/mi14020248)
Supplement: Supplementary file 1 [file micromachines-14-00248-s001.zip]

Archive with 1 entries (1 files):
- micromachines-2141775-supplementary.pdf
